# Supplementary material for: Differential miRNA Expressions Linking Environmental Risk Factors to Triple-Negative Breast Cancer Stages at Diagnosis
Source: Cancers (Basel). 2025 Aug 11;17(16):2618. doi: 10.3390/cancers17162618 (PMC12385157; doi:10.3390/cancers17162618)
Supplement: Supplementary file 1 [file cancers-17-02618-s001.zip]

Archive with 1 entries (1 files):
- cancers-3755658-supplementary.pdf
